# Supplementary material for: Cooking-Related Skills and Food Sustainability-Related Practices: A Systematic Review
Source: Foods. 2026 May 28;15(11):1899. doi: 10.3390/foods15111899 (PMC13257166; doi:10.3390/foods15111899)
Supplement: Supplementary file 1 [file foods-15-01899-s001.zip]

Archive with 1 entries (1 files):
- foods-4339297-supplementary.pdf
